# Supplementary material for: Mindful Lawyering: a Pilot Study on Mindfulness Training for Law Students
Source: Mindfulness (N Y). 2022 Aug 19;13(9):2347–56. doi: 10.1007/s12671-022-01965-w (PMC9388961; doi:10.1007/s12671-022-01965-w)
Supplement: Supplementary file 1 — Supplementary file1 (XLSX 26 KB) [file 12671_2022_1965_MOESM1_ESM.xlsx]

## Sheet: Qualtrics Data
				Demographics								Mindfulness					Q6 - DASS 21									Q7 - PANAS 20						Q8 - SRSI 14			Q9 - Audit 10			Q10 - FFMQ 15
ID	Previously taken Mindful Lawyering Spring 2019?	Currently taking Mindful Lawyering Spring 2020?	Control or Treatment	What is your age?	What is your race (please select one)? - Selected Choice	What is your nationality?	What is your sex? - Selected Choice	Do you identify as LBGT?	What is your legal marital status?	What is the highest level of education that you have completed?	What is your best guess of your family’s income last year?	Do you currently have a mindfulness practice (e.g., meditation, yoga)?	Please select your most common style of practice: - Selected Choice	How long have you practiced?	How many days a week do you practice?	How long do you practice on the days you practice?	April Stress Score	April Anxiety Score	April Depression Score	Jan Stress Score	Jan Anxiety Score	Jan Depression Score	Stress Difference	Anxiety Difference	Depression Difference	April Positive Affect Score	April Negative Affect Score	Jan Positive Affect Score	Jan Negative Affect Score	Positive Affect Difference	Negative Affect Difference	April Sum	Jan Sum	Difference	April	January	Difference	April Observing Items Total	April Describe Items Total	April Acting With Awareness Total	April Non Judging Items Total	April Non-reactivity items Total	April Overall Total	Jan Observing Items Total	Jan Describe Items Total	Jan Acting With Awareness Total	Jan Non Judging Items Total	Jan Non-reactivity items Total	Jan Overall Total
082393240	No	No	Control	26	Other:	American	Male	No	Married or equivalent (e.g., civil union)	Bachelor's Degree (e.g., B.A., B.S.)	Under $25,000	No					10	4	4	16	10	4	-6	-6	0	21	10	16	15	5	-5	60	43	17	0	0	0	6	8	11	12	8	45	7	8	7	10	7	39
011593975	No	No	Control	27	White	American	Female	No	Married or equivalent (e.g., civil union)	Bachelor's Degree (e.g., B.A., B.S.)	Under $25,000	No					10	4	8	18	6	12	-8	-2	-4	17	15	13	21	4	-6	44	53	-9	0	0	0	8	12	9	12	12	53	7	10	9	11	11	48
031290043	No	No	Control	30	White	United States	Female	No	Single	Bachelor's Degree (e.g., B.A., B.S.)	Under $25,000	Yes	Yoga	10+ years	1	1 hour - 1.5 hours	34	38	18	18	14	4	16	24	14	30	37	26	18	4	19	60	55	5	18	10	8	9	9	6	8	8	40	6	10	7	9	5	37
112795240	No	No	Control	24	White	United States	Female	No	Single	Graduate Degree (e.g., M.A., M.S., Ph.D.)	Under $25,000	No					20	20	18	4	10	2	16	10	16	12	26	12	10	0	16	41	54	-13	7	4	3	8	10	11	11	5	45	9	9	12	11	5	46
120494589	No	No	Control	25	White	USA	Female	No	Single	Bachelor's Degree (e.g., B.A., B.S.)	$25,000 - $49,999	No					16	12	4	28	14	8	-12	-2	-4	37	13	35	18	2	-5	53	69	-16	8	6	2	9	9	6	9	9	42	10	10	7	10	10	47
042394337	No	No	Control	25	White	American	Male	No	Married or equivalent (e.g., civil union)	Bachelor's Degree (e.g., B.A., B.S.)	$25,000 - $49,999	No					0	4	0	2	4	0	-2	0	0	39	10	39	10	0	0	70	73	-3	0	0	0	10	13	13	11	13	60	12	11	11	12	14	60
042395818	No	Yes	Treatment	24	White	United States	Male	No	Single	Bachelor's Degree (e.g., B.A., B.S.)	$50,000 - $74,999	Yes	Mindfulness Meditation	0-6 months	7	15-30 minutes	10	4	8	16	12	16	-6	-8	-8	26	18	23	22	3	-4	63	57	6	6	9	-3	13	12	11	10	12	58	9	11	6	8	9	43
120891945	No	No	Control	28	White	United States	Male	No	Single	Bachelor's Degree (e.g., B.A., B.S.)	$75,000 - $99,999	No					18	8	4	8	12	2	10	-4	2	35	14	33	10	2	4	50	56	-6	15	17	-2	10	11	12	8	8	49	10	9	12	10	11	52
110593972	No	No	Control	26	Latino or Hispanic	USA	Female	No	Married or equivalent (e.g., civil union)	Graduate Degree (e.g., M.A., M.S., Ph.D.)	$50,000 - $74,999	No					28	12	10	32	30	34	-4	-18	-24	21	14	31	39	-10	-25	72	68	4	0	0	0	12	8	7	8	10	45	8	11	5	7	5	36
120592303	No	No	Control	27	White	American	Male	No	Married or equivalent (e.g., civil union)	Bachelor's Degree (e.g., B.A., B.S.)	$25,000 - $49,999	No					6	8	2	12	4	18	-6	4	-16	29	18	16	15	13	3	58	43	15	0	0	0	8	9	8	8	10	43	7	10	6	8	9	40
011393158	No	No	Control	27	White	American	Male	No	Married or equivalent (e.g., civil union)	Bachelor's Degree (e.g., B.A., B.S.)	$50,000 - $74,999	No					14	4	8	12	4	6	2	0	2	27	19	33	17	-6	2	36	44	-8	0	0	0	8	10	12	12	10	52	9	10	10	12	9	50
102792037	No	No	Control	27	White	American	Female	No	Single	Bachelor's Degree (e.g., B.A., B.S.)	$200,000 or more	No					10	4	10	4	4	2	6	0	8	18	12	18	11	0	1	49	44	5	1	2	-1	10	7	12	12	9	50	13	10	12	11	12	58
040179508	No	Yes	Treatment	41	White	American	Male	No	Divorced	Graduate Degree (e.g., M.A., M.S., Ph.D.)	Under $25,000	Yes	Mindfulness Meditation	0-6 months	6	15-30 minutes	2	2	8	22	28	36	-20	-26	-28	28	10	21	34	7	-24	62	61	1	8	14	-6	13	12	12	8	12	57	8	6	5	3	4	26
082569169	No	No	Control	50	White	United States	Male	No	Married or equivalent (e.g., civil union)	Bachelor's Degree (e.g., B.A., B.S.)	$50,000 - $74,999	No					20	6	0	24	4	2	-4	2	-2	38	21	34	12	4	9	70	61	9	3	3	0	12	12	7	9	12	52	13	12	9	10	11	55
080394332	No	Yes	Treatment	25	White	American	Female	No	Single	Bachelor's Degree (e.g., B.A., B.S.)	$75,000 - $99,999	Yes	Mindfulness Meditation	0-6 months	7	15-30 minutes	12	6	4	16	10	10	-4	-4	-6	20	12	19	13	1	-1	62	65	-3	9	7	2	12	12	9	11	10	54	8	10	8	7	8	41
080792603	Yes	Yes	Treatment	27	White	White	Male	No	Single	Bachelor's Degree (e.g., B.A., B.S.)	Under $25,000	Yes	Mindfulness Meditation	0-6 months	4	0-15 minutes	12	6	2	20	2	4	-8	4	-2	44	16	37	19	7	-3	66	57	9	8	11	-3	10	12	12	11	11	56	6	10	10	12	8	46
043092089	No	No	Control	27	White	United States	Male	No	Married or equivalent (e.g., civil union)	Bachelor's Degree (e.g., B.A., B.S.)	$25,000 - $49,999	No					2	0	2	2	0	0	0	0	2	43	13	38	11	5	2	71	73	-2	0	0	0	13	10	12	12	13	60	13	14	13	9	12	61
092780044	No	No	Control	39	White	United States	Female	No	Married or equivalent (e.g., civil union)	Bachelor's Degree (e.g., B.A., B.S.)	$150,000 - $199,999	Yes	Yoga	1 year - 2 years	3	45 minutes - 1 hour	40	12	24	8	4	0	32	8	24	20	23	21	15	-1	8	62	61	1	0	0	0	6	4	5	12	3	30	8	6	9	10	7	40
030695423	No	No	Control	25	Latino or Hispanic	American	Female	No	Married or equivalent (e.g., civil union)	Bachelor's Degree (e.g., B.A., B.S.)	$50,000 - $74,999	No					24	0	24	12	12	12	12	-12	12	17	21	16	10	1	11	60	70	-10	0	0	0	9	8	9	8	9	43	12	11	8	8	11	50
051196267	No	No	Control	23	White	American	Female	No	Single	Bachelor's Degree (e.g., B.A., B.S.)	Under $25,000	No					10	6	18	10	4	4	0	2	14	21	13	44	14	-23	-1	69	68	1	6	8	-2	9	9	8	8	14	48	12	12	9	11	13	57
050394696	No	No	Control	25	White	United States	Male	No	Married or equivalent (e.g., civil union)	Bachelor's Degree (e.g., B.A., B.S.)	$50,000 - $74,999	No					4	6	8	6	4	2	-2	2	6	24	14	29	14	-5	0	61	62	-1	0	0	0	9	8	10	11	9	47	10	11	10	10	12	53
111093088	No	No	Control	26	White	American	Female	No	Married or equivalent (e.g., civil union)	Bachelor's Degree (e.g., B.A., B.S.)	$100,000 - $149,999	No					8	4	2	8	12	2	0	-8	0	16	10	17	11	-1	-1	43	49	-6	0	0	0	6	10	9	11	6	42	7	10	8	8	6	39
092291798	No	Yes	Treatment	28	White	USA	Female	No	Single	Bachelor's Degree (e.g., B.A., B.S.)	$50,000 - $74,999	Yes	Mindfulness Meditation	1 year - 2 years	5	15-30 minutes	34	26	18	32	34	42	2	-8	-24	33	35	19	39	14	-4	64	59	5	1	1	0	13	10	9	8	12	52	5	9	6	7	5	32
110493741	No	No	Control	26	White	US	Female	No	Single	Bachelor's Degree (e.g., B.A., B.S.)	$100,000 - $149,999	No					10	2	2	18	0	0	-8	2	2	31	24	38	20	-7	4	52	64	-12	3	3	0	7	12	13	13	9	54	6	8	13	15	7	49
082296298	No	Yes	Treatment	23	Latino or Hispanic	American	Female	No	Single	Bachelor's Degree (e.g., B.A., B.S.)	$50,000 - $74,999	No					20	12	16	22	14	4	-2	-2	12	14	27	26	28	-12	-1	38	57	-19	3	7	-4	10	10	11	9	11	51	5	6	7	8	7	33
112077297	Yes	Yes	Treatment	42	White	United States	Female	No	Married or equivalent (e.g., civil union)	Graduate Degree (e.g., M.A., M.S., Ph.D.)	$200,000 or more	Yes	Mindfulness Meditation	0-6 months	7	0-15 minutes	6	4	0	20	10	2	-14	-6	-2	25	13	22	13	3	0	67	59	8	0	0	0	12	8	10	11	11	52	11	11	10	11	10	53
120195867	No	Yes	Treatment	24	White	United States	Male	No	Married or equivalent (e.g., civil union)	Bachelor's Degree (e.g., B.A., B.S.)	$50,000 - $74,999	Yes	Mindfulness Meditation	0-6 months	5	15-30 minutes	8	8	14	12	12	6	-4	-4	8	25	12	22	10	3	2	61	55	6	4	3	1	13	8	12	10	13	56	9	5	8	11	8	41
083090689	No	No	Control	29	Latino or Hispanic	United States	Female	No	Single	Graduate Degree (e.g., M.A., M.S., Ph.D.)	Under $25,000	No					26	12	8	16	6	2	10	6	6	29	36	30	12	-1	24	50	62	-12	6	11	-5	6	10	9	9	9	43	9	8	6	9	8	40
042290087	No	Yes	Treatment	30	White	United States	Male	No	Single	Bachelor's Degree (e.g., B.A., B.S.)	Under $25,000	Yes	Mindfulness Meditation	3 years- 5 years	7	0-15 minutes	14	4	10	16	6	6	-2	-2	4	18	13	23	12	-5	1	33	54	-21	3	4	-1	9	8	11	12	9	49	7	9	9	9	7	41
042092614	No	No	Control	27	White	American	Male	No	Married or equivalent (e.g., civil union)	Bachelor's Degree (e.g., B.A., B.S.)	$100,000 - $149,999	No					0	2	4	6	2	6	-6	0	-2	35	11	34	14	1	-3	64	61	3	0	0	0	13	12	9	10	12	56	13	12	9	9	10	53
111892699	No	Yes	Treatment	27	White	United States	Male	No	Married or equivalent (e.g., civil union)	Bachelor's Degree (e.g., B.A., B.S.)	$75,000 - $99,999	Yes	Mindfulness Meditation	0-6 months	6	0-15 minutes	4	2	8	20	4	6	-16	-2	2	32	12	22	13	10	-1	74	74	0	0	0	0	10	12	7	7	9	45	7	10	8	10	6	41
102192114	No	Yes	Treatment	27	White	USA	Male	No	Single	Bachelor's Degree (e.g., B.A., B.S.)	Under $25,000	Yes	Mindfulness Meditation	0-6 months	6	0-15 minutes	12	2	16	12	4	16	0	-2	0	30	16	28	20	2	-4	58	58	0	0	0	0	10	11	9	9	9	48	11	11	9	11	10	52
113063015	No	Yes	Treatment	56	White	United States	Male	No	Married or equivalent (e.g., civil union)	Bachelor's Degree (e.g., B.A., B.S.)	Under $25,000	Yes	Mindfulness Meditation	0-6 months	6	15-30 minutes	16	2	14	30	12	28	-14	-10	-14	35	31	25	20	10	11	60	50	10	0	0	0	9	9	12	9	11	50	8	7	6	10	6	37
102188686	No	Yes	Treatment	31	White	United States	Female	No	Single	Bachelor's Degree (e.g., B.A., B.S.)	$50,000 - $74,999	Yes	Mindfulness Meditation	0-6 months	1	15-30 minutes	14	10	14	12	16	4	2	-6	10	34	22	26	15	8	7	49	48	1	7	7	0	8	6	6	8	7	35	7	7	7	10	4	35
071793539	No	No	Control	26	White	United States	Male	No	Single	Bachelor's Degree (e.g., B.A., B.S.)	$25,000 - $49,999	No					16	26	24	12	12	6	4	14	18	26	36	25	15	1	21	39	47	-8	10	7	3	14	8	7	5	8	42	9	7	6	5	5	32
093091025	No	Yes	Treatment	28	White	American	Male	No	Married or equivalent (e.g., civil union)	Bachelor's Degree (e.g., B.A., B.S.)	$50,000 - $74,999	Yes	Mindfulness Meditation	0-6 months	7	0-15 minutes	16	8	2	12	8	0	4	0	2	40	15	39	18	1	-3	70	64	6	0	0	0	12	9	9	11	11	52	14	8	10	9	10	51
080584701	No	Yes	Treatment	35	White	British	Male	No	Married or equivalent (e.g., civil union)	Graduate Degree (e.g., M.A., M.S., Ph.D.)	$50,000 - $74,999	Yes	Mindfulness Meditation	6 months - 1 year	5	0-15 minutes	8	2	4	8	4	4	0	-2	0	38	12	28	20	10	-8	74	68	6	5	5	0	11	13	12	11	13	60	9	13	8	10	10	50
072394493	No	No	Control	25	White	USA	Male	No	Married or equivalent (e.g., civil union)	Bachelor's Degree (e.g., B.A., B.S.)	Under $25,000	No					10	12	6	14	22	8	-4	-10	-2	18	12	12	11	6	1	50	33	17	0	0	0	7	11	13	12	6	49	4	7	12	12	8	43
032795537	No	Yes	Treatment	25	White	USA	Female	No	Single	Bachelor's Degree (e.g., B.A., B.S.)	$25,000 - $49,999	No					8	0	4	22	6	10	-14	-6	-6	21	12	13	20	8	-8	60	57	3	0	0	0	9	13	11	13	7	53	7	10	7	13	5	42
081591528	No	Yes	Treatment	28	Latino or Hispanic	Mexican American	Male	No	Married or equivalent (e.g., civil union)	Bachelor's Degree (e.g., B.A., B.S.)	$25,000 - $49,999	Yes	Mindfulness Meditation	0-6 months	3	0-15 minutes	10	6	2	16	10	4	-6	-4	-2	36	18	35	17	1	1	58	45	13	0	0	0	11	11	12	11	10	55	8	8	12	9	12	49
062289951	No	Yes	Treatment	30	White	Citizen of the United States of America	Male	No	Married or equivalent (e.g., civil union)	Bachelor's Degree (e.g., B.A., B.S.)	$100,000 - $149,999	Yes	Mindfulness Meditation	0-6 months	7	0-15 minutes	14	16	6	24	24	20	-10	-8	-14	27	11	27	30	0	-19	47	42	5	0	0	0	13	11	8	11	9	52	6	5	8	10	5	34
030396501	No	No	Control	24	White	United States	Male	No	Single	Bachelor's Degree (e.g., B.A., B.S.)		No					26	16	32	24	16	24	2	0	8	30	27	25	21	5	6	48	50	-2	0	0	0	6	9	9	10	6	40	5	7	9	10	7	38
111793669	No	Yes	Treatment	26	White	Italian	Female	No	Married or equivalent (e.g., civil union)	Bachelor's Degree (e.g., B.A., B.S.)	Under $25,000	Yes	Mindfulness Meditation	0-6 months	4	0-15 minutes	14	0	4	14	8	10	0	-8	-6	34	10	21	15	13	-5	62	55	7	1	2	-1	12	13	13	14	11	63	13	12	9	12	9	55
061595016	No	Yes	Treatment	24	White	American	Female	No	Single	Bachelor's Degree (e.g., B.A., B.S.)	Under $25,000	Yes	Mindfulness Meditation	0-6 months	4	0-15 minutes	10	8	6	40	34	26	-30	-26	-20	14	10	29	34	-15	-24	49	56	-7	7	5	2	11	7	12	11	10	51	11	4	4	7	7	33
092889210	No	Yes	Treatment	30	White	United States	Male	No	Married or equivalent (e.g., civil union)	Bachelor's Degree (e.g., B.A., B.S.)	$75,000 - $99,999	Yes	Mindfulness Meditation	0-6 months	2	0-15 minutes	22	2	28	26	2	16	-4	0	12	18	13	18	12	0	1	50	53	-3	4	4	0	10	10	9	10	7	46	10	7	6	10	9	42
041293709	No	Yes	Treatment	27	White	United States	Male	No	Single	Graduate Degree (e.g., M.A., M.S., Ph.D.)	$150,000 - $199,999	Yes	Yoga	1 year - 2 years	2	45 minutes - 1 hour	14	12	14	30	18	26	-16	-6	-12	20	20	17	20	3	0	44	58	-14	8	11	-3	8	7	9	9	7	40	9	7	5	8	5	34
041493514	No	Yes	Treatment	27	White	United States of America	Female	No	Single	Bachelor's Degree (e.g., B.A., B.S.)	$150,000 - $199,999	Yes	Mindfulness Meditation	0-6 months	6	15-30 minutes	16	6	12	20	16	14	-4	-10	-2	31	18	24	23	7	-5	56	49	7	5	5	0	10	8	8	10	8	44	10	8	7	7	8	40
080987613	No	Yes	Treatment	32	White	United States of America	Male	No	Married or equivalent (e.g., civil union)	Bachelor's Degree (e.g., B.A., B.S.)	Under $25,000	Yes	Mindfulness Meditation	0-6 months	7	0-15 minutes	0	0	6	6	6	6	-6	-6	0	25	12	15	20	10	-8	41	42	-1	0	0	0	7	11	11	12	6	47	3	7	8	7	4	29
112893082	No	Yes	Treatment	26	Multiracial	British	Male	No	Married or equivalent (e.g., civil union)	Bachelor's Degree (e.g., B.A., B.S.)	$25,000 - $49,999	Yes	Mindfulness Meditation	0-6 months	3	0-15 minutes	2	10	0	14	14	2	-12	-4	-2	38	17	28	16	10	1	67	57	10	0	0	0	12	12	11	10	12	57	7	11	7	9	6	40
020892474	No	No	Control	28	White	United States	Male	No	Single	Bachelor's Degree (e.g., B.A., B.S.)	$25,000 - $49,999	No					14	14	24	22	12	30	-8	2	-6	22	20	21	18	1	2	35	43	-8	0	0	0	5	5	7	10	5	32	6	6	7	9	4	32
042796350	No	Yes	Treatment	23	White	United States	Female	Yes	Married or equivalent (e.g., civil union)	Bachelor's Degree (e.g., B.A., B.S.)	Under $25,000	No					6	12	6	30	14	14	-24	-2	-8	21	26	16	25	5	1	47	59	-12	0	0	0	11	11	12	10	11	55	10	12	11	11	6	50
042494090	No	Yes	Treatment	25	White	United States	Male	No	Married or equivalent (e.g., civil union)	Graduate Degree (e.g., M.A., M.S., Ph.D.)	$50,000 - $74,999	Yes	Mindfulness Meditation	0-6 months	4	0-15 minutes	10	4	2	22	6	12	-12	-2	-10	33	24	33	25	0	-1	56	58	-2	12	17	-5	9	10	8	12	11	50	9	8	5	10	6	38
070297585	No	No	Control	22	White	U.S.	Male	No	Single	Bachelor's Degree (e.g., B.A., B.S.)	$100,000 - $149,999	No					14	14	14	2	6	6	12	8	8	29	32	26	16	3	16	52	45	7	3	2	1	12	8	8	9	10	47	10	9	8	12	9	48
031383354	No	Yes	Treatment	37	White	United States	Female	No	Divorced	Bachelor's Degree (e.g., B.A., B.S.)	Under $25,000	Yes	Mindfulness Meditation	0-6 months	3	0-15 minutes	12	6	4	10	4	2	2	2	2	40	19	41	29	-1	-10	65	61	4	8	12	-4	11	11	11	10	11	54	10	11	9	10	6	46
122089176	No	No	Control	30	Native Hawaiian or Pacific Islander	United States	Male	Yes	Single	Bachelor's Degree (e.g., B.A., B.S.)	$50,000 - $74,999	No					12	8	12	4	4	6	8	4	6	30	15	33	15	-3	0	55	64	-9	1	1	0	12	11	13	10	14	60	15	13	14	11	15	68
120395149	No	No	Control	24	White	United States	Male	No	Single	Bachelor's Degree (e.g., B.A., B.S.)	$150,000 - $199,999	No					18	4	12	10	4	12	8	0	0	25	16	29	21	-4	-5	39	48	-9	11	11	0	7	9	9	11	11	47	9	11	11	12	10	53
030495473	No	No	Control	25	White	American	Male	No	Single	Bachelor's Degree (e.g., B.A., B.S.)	$75,000 - $99,999	No					6	4	8	10	2	14	-4	2	-6	29	17	22	15	7	2	48	53	-5	0	0	0	10	11	11	12	10	54	10	11	11	8	10	50
032795291	No	No	Control	25	White		Female	No	Married or equivalent (e.g., civil union)	Bachelor's Degree (e.g., B.A., B.S.)	Under $25,000	No					8	8	4	10	12	2	-2	-4	2	17	12	17	11	0	1	45	41	4	2	3	-1	6	6	9	12	5	38	5	7	9	12	6	39
052292922	No	Yes	Treatment	27	White	American	Female	No	Single	Bachelor's Degree (e.g., B.A., B.S.)	Under $25,000	Yes	Mindfulness Meditation	0-6 months	2	0-15 minutes	16	8	14	24	10	16	-8	-2	-2	21	19	40	18	-19	1	62	66	-4	7	7	0	8	11	7	10	10	46	7	12	7	10	9	45
060295135	No	No	Control	24	White	United States	Male	No	Single	Bachelor's Degree (e.g., B.A., B.S.)	Under $25,000	No					12	0	2	14	6	10	-2	-6	-8	34	14	25	15	9	-1	47	37	10	4	4	0	11	9	13	11	12	56	8	8	11	10	14	51
052092788	No	Yes	Treatment	27	White	American	Female	No	Single	Graduate Degree (e.g., M.A., M.S., Ph.D.)	$200,000 or more	Yes	Mindfulness Meditation	0-6 months	5	0-15 minutes	8	2	2	14	4	0	-6	-2	2	36	13	37	22	-1	-9	66	56	10	5	8	-3	12	10	9	13	9	53	10	11	7	10	11	49
101197774	No	No	Control	22	Latino or Hispanic	Uruguayan	Male	Yes	Divorced	Bachelor's Degree (e.g., B.A., B.S.)	$150,000 - $199,999	No					10	8	20	14	2	20	-4	6	0	23	10	27	13	-4	-3	50	55	-5	8	5	3	13	15	15	12	12	67	9	10	10	8	8	45
042592042	No	No	Control	27	Asian or South Asian	American	Female	No	Married or equivalent (e.g., civil union)	Bachelor's Degree (e.g., B.A., B.S.)	$150,000 - $199,999	Yes	Yoga	6 months - 1 year	6	1 hour - 1.5 hours	8	2	2	6	2	4	2	0	-2	39	11	46	15	-7	-4	73	75	-2	2	2	0	9	10	11	10	12	52	8	10	9	9	11	47
121090214	No	Yes	Treatment	29	White	United States	Male	No	Married or equivalent (e.g., civil union)	Bachelor's Degree (e.g., B.A., B.S.)	$150,000 - $199,999	Yes	Mindfulness Meditation	0-6 months	7	30-45 mintues	12	6	0	30	16	8	-18	-10	-8	28	10	21	19	7	-9	52	46	6	7	12	-5	11	11	11	10	12	55	4	6	7	6	7	30
[truncated: 6 more columns]
